# Supplementary material for: Low-Dose Abdominal CT for Evaluating Suspected Appendicitis: Recommendations for CT Imaging Techniques and Practical Issues
Source: Diagnostics (Basel). 2022 Jun 29;12(7):1585. doi: 10.3390/diagnostics12071585 (PMC9320604; doi:10.3390/diagnostics12071585)
Supplement: Supplementary file 1 [file diagnostics-12-01585-s001.zip]

Archive with 3 entries (3 files):
- Supplementary Materials-1763977-220620-01.pdf
- Video S1 - stack mode transverse and sliding slab transverse.MOV
- Video S2 - stack mode coronal and sliding slab coronal.MOV
